# Supplementary material for: Genome-Wide Identification and Comparative Analysis of the 3-Hydroxy-3-methylglutaryl Coenzyme A Reductase (HMGR) Gene Family in Gossypium
Source: Molecules. 2018 Jan 24;23(2):193. doi: 10.3390/molecules23020193 (PMC6017885; doi:10.3390/molecules23020193)
Supplement: Supplementary file 1 [file molecules-23-00193-s001.zip › Supplementary Files/Table S2.xlsx]

## Sheet: Table S2
Table S2. Primers for quantitative real-time PCR.
Gene	Forward primer(5'-3')	Reverse primer(5'-3')
GaHMGR1	CGACAAGAAACCTGCCGCTA	GGCATTAAATCCACCGAGAGCAC
GhHMGR1A	CGAGAACGTCCTTACATACCTT	CAATCCAGTTAATAGCGGCAAG
GhHMGR1D	TCCAGTCGTTCGGTTCCCT	ACCATGTTCATCCCCATAGCATC
UBQ7	GAAGGCATTCCACCTGACCAAC	CTTGACCTTCTTCTTCTTGTGCTTG
