# Supplementary material for: Genome-Wide Identification and Comparative Analysis of the 3-Hydroxy-3-methylglutaryl Coenzyme A Reductase (HMGR) Gene Family in Gossypium
Source: Molecules. 2018 Jan 24;23(2):193. doi: 10.3390/molecules23020193 (PMC6017885; doi:10.3390/molecules23020193)
Supplement: Supplementary file 1 [file molecules-23-00193-s001.zip › Supplementary Files/Table S3.xlsx]

## Sheet: Table S3
Table S3. The information of HMGR genes in G. raimondii and G. arboreum.
Species	Gene name	Gene locus	Chromosome	Location	Strand	Protein length	Mw(kDa)a	pIa
G. raimondii	GrHMGR1	Gorai.002G146000	2	26752235-26754642	+	560	60.37	6.73
	GrHMGR2	Gorai.005G215800	5	59855232-59857766	−	584	62.62	5.94
	GrHMGR3	Gorai.005G215700	5	59831119-59833745	−	585	62.67	6.01
	GrHMGR4	Gorai.005G215600	5	59823725-59825916	−	585	62.65	6
	GrHMGR5	Gorai.005G215500	5	59813229-59815800	−	585	62.82	6.25
	GrHMGR6	Gorai.002G014700	2	952722-956295	+	585	62.7	6.06
	GrHMGR7	Gorai.008G013000	8	1430728-1433092	−	585	62.42	6
	GrHMGR8	Gorai.012G138100	12	31153641-31156330	−	582	62.29	7.06
	GrHMGR9	Gorai.013G065200	13	7360078-7363178	+	628	67.4	6.5
G. arboreum	GaHMGR1c	Cotton_A_33148/Cotton_A_33149/Cotton_A_33150	7	56259840-56261750	−	_	_	_
	GaHMGR2b	Cotton_A_09013	5	10797505-10799536	−	582	62.32	6.24
	GaHMGR3	Cotton_A_09012	5	10757680-10759725	−	585	62.65	6
	GaHMGR4	Cotton_A_09011	5	10708997-10711036	−	585	62.65	6
	GaHMGR5	Cotton_A_09010	5	10688110-10690139	−	585	62.71	6.44
	GaHMGR6	Cotton_A_00117	7	38249544-38252706	−	585	62.82	6.25
	GaHMGR7	Cotton_A_15768	6	33424472-33426515	+	585	62.66	6.24
	GaHMGR8	Cotton_A_32287	4	70202143-70204300	−	582	62.3	7.03
	GaHMGR9b	Cotton_A_28220	13	109075421-109078378	−	628	67.55	6.26
a The theoretical Mw (molecular weight) and pI (isoelectric point) of the full-length protein are predicted by ProtParam tool (http://web.expasy.org/protparam/).
b The coding sequences of genes are re-annotated.
c GaHMGR1 is a pseudogene that overlaps with three gene loci automatically annotated in the CottonGen database.
