# Supplementary material for: Genome-Wide Identification and Comparative Analysis of the 3-Hydroxy-3-methylglutaryl Coenzyme A Reductase (HMGR) Gene Family in Gossypium
Source: Molecules. 2018 Jan 24;23(2):193. doi: 10.3390/molecules23020193 (PMC6017885; doi:10.3390/molecules23020193)
Supplement: Supplementary file 1 [file molecules-23-00193-s001.zip › Supplementary Files/Table S4.xls]

## Sheet: Table S4
Table S4. The coding sequences of HMGR genes in G. raimondii, G. arboreum and G. hirsutum.
>GrHMGR1
ATGGACGTTCGACGGCGACCTTCTAAAGCACTTCGACCAGCTCCAAAGGAGCCGTCATCCGCACCGGAACCTACTGGTGCCAAGGCATCGGATGCTCTCCCGCTCCCTCTTTACTTCACTAACGCTCTTTTCTTCACGCTTTTCTTCTCGGTGGCGTACTACCTCCTCCTCCGGTGGCGGGACAAGATCCGTAACTCTGTTCCCCTTCACGTCGTCACTTTCTCCGAACTGGCAGCTATTCTTTCCCTCATCGCCTCCTTTATATACCTCCTTGGTTTCTTCGGTATCGACTTTGTCCAGTCGTTCATTGCTCGCGCCTCCAACGAGGCCTGGGACCTTGTCGACGAAGAAGAAGGTGAGGATCATCGTCACCGGCTGATGGCTTGCTCTCCTTCTATG…
>GrHMGR2
ATGGAGGCTCACCGGCTATCTTCTACTAAACCTGTTCAATCTCTCAAGCCAACGAAAAAGATTCCTTTAGAGGAAGATACCGGTAAAGCCTCCGACGCACTGCCGCTTCCCTTGTACCTAACGAACGCCCTGTTCTTCACCCTCTTCTTCTCGGTGGTTTATTTTCTTCTTTCCCGTTGGCGTGAGAAGATCCGTACCTCCACACCTCTCCATGTCGTCACCTTTTCCGAGATCATCGCCATTCTCTCATTTTTCGCGTCCTTTATTTACCTTTTGGGTTTCTTTGGAATTGACTTCGTTCAATCTTTGGTTTTCCAACCATCGCCTGACGTTTGGATTGCCGAGGACGAGGAAGAGGATGATGAAGTTCTGCTTGCAAAGGAAGAAGCCCGTAAGGTC…
>GrHMGR3
ATGGAGGCTCCTCGGCTGTATTCGACTAAACCTGTTCAATCTCTCAAGCCATCGAAGAAGATTCCTTTAGAGGAAGATCACGGTAAAGCCTCCGACGCATTGCCGCTTCCCTTGCACCTAACGAATGCCCTGTTCTTCACCCTCTTCTTCTCGGTGGTTTATTTTCTTCTTTCCCGTTGGCGTGAGAAGATCCGTACCTCCACACCTCTCCATGTCGTCACCTTTTCCGAGATCATCGCCATTCTCTCATTTTTAGCGTCCTTTATTTACCTTTTGGGTTTCTTTGGGATTGACTTCGTTCAATCTTTGGTTTTCCAACCATCGCCTGACGTTTGGATTGCCGAGGACGAGGAAGAGGATGATGAAGTTCTGCTTGCAAAGGAAGATGCCCGTAAGGTC…
>GrHMGR4
ATGGAGGCTCCCCGGCTGTATTCGACTAAACCTGTTCAATCTCTCAAGCCAACGAAGAAGATTCCTTTAGAGGAAGATCACGGTAAAGCCTCCGACGCATTGCCGCTTCCCTTGCACCTAACGAATGCCCTGTTCTTCACCCTCTTCTTCTCGGTGGTTTATTTTCTTCTTTCCCGTTGGCGTGAGAAGATCCGTACCTCCACACCTCTCCATGTCGTCACCTTTTCCGAGATCATCGCCATTCTCTCATTTTTAGCGTCCTTTATTTACCTTTTGGGTTTCTTTGGGATTGACTTCGTTCAATCTTTGGTTTTCCAACCATCGCCTGACGTTTGGATTGCCGAGGACGAGGAAGAGGATGATGAAGTTCTGCTTGCAAAGGAAGATGCCCGTAAGGTC…
>GrHMGR5
ATGGAGGCTCCCCGGCTGTATTCGACTAAACGAGTTCAATCTCTCAAGCCCACGAAGAAGATTCCTTTAGAGGAAGATCCCACTAAAGCCTCCGACGCATTGCCGCTTCCTTTTCATCTGACGAATGCGGTGTTCTTTACCCTCTTCTTCTCGGTGGTTTATTTCCTTCTTTCCCGTTGGCGTGAGAAGATCCGTACCTCCACGCCTCTCCATGTCGTCACCTTTTCTGAGATCATCGCGATTCTCGCGTTTTTCGCATCGTTTATTTACCTTTTGGGTTTCTTTGGGCTTGACTTCGTTCAATCTTTGGTTTTCCGGCCATCGTCTGACGATTGGATTGCCGAAGACGAGGAAGAGGAAAACGAAGTTTTGCTTGCAAAAGAGGATGCCCGTAAGGTC…
>GrHMGR6
ATGGAGACCCACCGGCGATCTTCGATTAATTCCGTTCGGTCTCACAAGCCGGCAAGGCCAATTGCTTTGGAAGATGATTCCACCAAAGCTTCTGACGCATTGCCACTTCCTTTGTATTTAACGAATGCTGTGTTCTTCACTCTCTTTTTCTCGGCTGTTTATTTCCTTCTTTGCCGTTGGCGGGAAAAGATCCGATCCTCTACGCCTCTCCATGTCGTCACCTTTTCCGAGATCGTTGCGATTCTTGCTTCCGTTGCGTCGTTTATTTACCTTTTGGGGTTCTTTGGTATCGATTTCGTTCAATCTTTGGTTCTCCGGCCATCGGCTGACGTTTGGGCTACTGAAGATGATGAAGTGGAAAGTGAAGTTTTGCTTCGTAATGAAGATGCTCGTCACGTT…
>GrHMGR7
ATGGAGGCCGGCCGGCGATCATCGACTAAACCGGTTCAATCTCTGAAGCCAACGAAGACGGTTTCAGTAGACGAAGATCTCACCAAAGCCTCCGATGCATTACCGCTTCCTTTGCATCTATCCAATGCTGTCTTCTTCACTCTCTTCTTCTCTGCAGTTTATTTCCTTCTTTCCCATTGGCGTGAAAAGATCCGGACCTCCACGCCTCTCAGCGTCGTTACCTTTTCTGAGATCATCGCCATTCTCGCCTTCGTCGCTTCCTTTATTTACCTTCTGGGGTTCTTCGGGATTGACTTTGTTCAGTCTCTGATTCTCCGACCGCAGACTGAAGTTTGGAACTCTGAGGACGATGATGAGGTAGCTGATGTTTTGCTTCATAAAGAAGATGCCCGTAAAGTC…
>GrHMGR8
ATGGAGGCCCGCTGGAGATCGTCGGCTAAACCCGTTCAAGCTCCGAAAACAACGAAAACGGTTTCTTTTGAGGAAGTTTCAGGCAAAGCCTCCTCCTCCGAAGCATTGCCTCTCTCTTTACATCTAACGAATGCTGTGTTCTTCTCGCTGTTTTTCTCTGTGGTTTATTTTCTTCTTTCCCGTTGGCGTGAAAAGATCCGAACTTCCACGCCCCTTCACCTCGTCAACCTTTCAGAGATTGTCGCGATTTTCGCTTTCATCGCCTCGTTTGTTTATCTTTTGGGGTTCTTCGGGATTGATTTCGTTCATTCTTTGATCCTCCGACCGTCGACTGACCTGTGGAATTCCGAGGACGAAGAGGAAAATGAAGCTTTGCTTCGTAAAGAAGATGCTCGTAAA…
>GrHMGR9
ATGGAATCCAGCCGGCGTTCAGCGGTTAAACCCGTTATTGTTCTCAAGCCAAGTAAGAGGGTCTCTTTAGTGGAAGATACCACCGGCAAAGCCTCCGACGCGTTGCCTCTTCCTTTGTACCTAACGAATGCGGTGTTCTTCACGCTCTTCTTCTCCGTGGTTTATTTTCTTCTATCCCGTTGGCGCGAAAAGATCCGAGCTTCAATCCCTCTCCACGCCGTCACCTTTCCCGAGATCGTCGCGGTTTTCGCTTTGGTCGCATCGTTGATTTATCTTTTGGGGTTCTTCGGGATCGACTTTGTTCAGTCTTTGATTATCCGGCCATCGGGTGATGTTTGGAGTGGTGAGGACGATGAAGAGGGAAATGAAGTGTTGCTTCGTGAGGAAGATGCCCGTACA…
>GaHMGR2
ATGGAGGCTCACCGGCTATCTTCTACTAAACCTGTTCAAGCTCTCAAGCCAACAAAGAAGATTCCTTTAGAGGAAGATACCGGTAAAGCCTCCGACGCACTGCCGCTTCCCTTGTACCTAACGAATGCCCTGTTCTTCACCCTCTTCTTCTCGGTGGTTTATTTCCTTCTTTCCCGTTGGCGTGAGAAGATCCGTACCTCCACACCTCTCCATGTCGTCACCTTTTCAGAGATCATCGCCATTCTCTCATTTTTCGCGTCCTTTATTTACCTTTTGGGTTTCTTTGGGATTGACTTCGTTCAATCTTTGGTTTTCCAACCATCGCCTGACGTTTGGATTGCCGAGGAAGAGGATGATGAAGTTCTGCTTGCAAAGGAAGATGCCCGTAAGGTCCCTTGC…
>GaHMGR3
ATGGAGGCTCCCCGGCTGTATTCGACTAAACCTGTTCAATCTCTCAAGCCAACGAAGAAGATTCCTTTAGAGGAAGATCACGGTAAAGCCTCAGACGCATTGCCGCTTCCCTTGCACCTAACGAATGCCCTGTTCTTCTCCCTCTTCTTCTCGGTGGTTTATTTCCTTCTTTCCCGTTGGCGTGAGAAGATCCGTACCTCCACAGCTCTCCATGTCGTCACCTTTTCCGACATCATAGCCCTTCTCTCATTTTTCGCGTCCTTTATTTACCTTTTGGGTTTCTTTGGGATTGACTTCGTTCAATCCTTGGTTTTCCAACCATCGCCTGACGTTTGGGTTGCCGAGGACGAGGAAGACGATAATGAAGTTCTGCTCGCAAAGGAAGACACCCGTAAGGTC…
>GaHMGR4
ATGGAGGCTCCTCGGCTGTATTCGACTAAACCTGTTCAATCTCTCAAGCCAACGAAGAAGATTCCTTTAGAGGAAGATCTCGGTAAAGCCTCCGACGCATTGCCGCTTCCCTTGTACCTAACCAATGCCCTGTTCTTCACCCTTTTCTTCTCGGTGGTTTATTTTCTTCTTTCCCGTTGGCGTGAGAAGATACGTACCTCCACACCTCTCCATGTCGTCACCTTTTCCGACATCATCGCCATTTTCTCATTTTTCGCGTCCTTTAGTTACCTTTTGGGTTTCTTTGGGATTGACTTCGTTCAATCTTTGGTTTTCCAACCATCGCCTGACGTTTGGATTGCTGAGGACGAGGAAGAGGATAATGAAGTTCTGCTCGCTAAGGAAGACGCCCGTAAGGTC…
>GaHMGR5
ATGGAGGCTTCCCGGCTGTATTCGACTAAACGAGTTCAATCTCTCAAGCCCACTAAGAAGATTCCTTTAGAGGAAGATCCCACTAAAGCCTCCGACGCATTGCCGCTTTCTTTGCATCTGACGAATGCGGTGTTCTTTACCCTCTTCTTCTCGGTGGTTTATTTCCTTCTTTCCCGTTGGCGTGAGAAGATCCGTACCTCCACGCCTCTCCATGTCGTCACCTTTTCTGAGATCATCGCGATTCTCGCGTTTTTCGCATCGTTTATTTACCTTTTGGGTTTCTTTGGGCTTGACTTCGTTCAATCTTTGGTTTTCCGGCCATCGCCTGACGTTTGGATTGCCGAAGACGAGGAAGAGGAAAATGAAGTTTTGCTTGCAAAAGAGGATGCCCGTAAGGTC…
>GaHMGR6
ATGGAGACCCACCGGCGATCTTCGACTAATTCCGTTCGATCTCACAAGCCGGCAAGGCCAATTGCTTTGGAAGATGATTCCACCAAAGCTTCTGACGCATTGCCACTTCCTTTGTATTTAACGAATGCTGTGTTCTTCACTCTCTTTTTCTCGGCGGTTTATTTCCTTCTTTGCCGTTGGCGGGAAAAGATCCGATCCTCTACGCCTCTCCATGTCGTCACCTTTTCCGAGATCGTTGCGATTCTTGCTTCCGTTGCGTCGTTTATTTACCTTTTGGGGTTCTTTGGTATCGATTTCGTTCAATCTTTGGTTCTCCGGCCATCGGCTGACGTTTGGGCTACTGAAGATGATGAAGTGGAAACTGAAGTTTTGCTTCGTAATGAAGATGCTCGTCACGTT…
>GaHMGR7
ATGGAGGCCCGCCGGCGATCATCGACTAAACCGTTTCAATCTCTGAAGCCAACGAAGACGGTTTCAGTAGACGAAGATCTCACCAAAGCCTCCGATGCATTACCGCTTCCTTTGCATCTATCCAATGCTGTCTTCTTCACCCTCTTCTTCTCTGCAGTTTATTTCCTTCTTTCCCATTGGCGTGAAAAGATCCGGACCTCCACGCCTCTCAGCGTCGTTACCTATTCTGAGATCATCGCCATTCTCGCCTTCGTCGCTTCCTTTATTTACCTTCTGGGATTCTTCGGGATTGACTTTGTTCAGTCTCTGATTCTCCGACCGCAGACTGAAGTTTGGAACTCTGAGGACGATGATGAGGTAGCTGATGTTTTGCTTCGTAAAGAAGATGCCCGTAAAGTC…
>GaHMGR8
ATGGAGGCCCGCTGGAGATCGTCGGCTAAACCCGTTCAAGCTCCGAAAACAACGAAAACGGTTTCTTTTGAGGAAGTTTCCGGCAAAGCCTCCTCCTCCGAAGCATTGCCTCTCTCTTTACATCTAACGAATGCTGTGTTCTTCTCGCTGTTTTTCTCTGTGGTTTATTTTCTTCTTTCCCGTTGGCGTGAAAAGATCCGTACTTCCACGCCCCTTCACCTCGTCAACCTTTCAGAGATCGTCGCGATTTTCGCTTTTATCGCCTCGTTTGTTTATCTTTTGGGGTTCTTCGGGATTGATTTCGTTCAGTCTTTGATCCTCCGACCGTCGACTGACCTTTGGAATTCCGAGGACGAAGAGGAAAATGAAGCTTTGCTTCGTAAAGAAGATGCTCGTAAA…
>GaHMGR9
ATGGAAGCCAGCCGGCGTTCAGCGGTTAAACCCGTTATTGTTCTCAAGCCAAGTAAGAGGGTCCCTTTAGTGGAAGATACCCCCGGCAAAGCCTCCGACGCGTTGCCTCTTCCTTTGTACCTAACGAATGCGGTGTTCTTCACGCTCTTCTTCACCGTGGTTTATTTTCTTCTATCCCGTTGGCGCGAAAAGATCCGAGCTTCAATCCCTCTCCACGCCGTCACCTTTCCCGAGATCGTCGCGATTTTCGCTTTTGTTGCATCGTTGATTTATCTTTTGGGGTTCTTCGGGATAGACTTTGTACAGTCTTTGATTATCCGGCCATCGGGTGATGTTTGGAGTGGTGAGGACTATGAAGAGGAAAATGAAGTGTTGCTTCATGAGGAAGATGCCCGTACA…
>GhHMGR2A
ATGGAGGCTCACCGGCTATCTTCTACTAAACCTGTTCAAGCTCTCAAGCCAACAAAGAAGATTTCTTTAGAGGAAGATACCGGTAAAGCCTCCGACGCACTGCCGCTTCCCTTGTACCTAACGAATGCCCTGTTCTTCACCCTCTTCTTCTCGGTGGTTTATTTCCTTCTTTCCCGTTGGCGTGAGAAGATCCGTACCTCCACACCTCTCCATGTCGTCACCTTTTCAGAGATCATCGCCATTCTCTCATTTTTCGCGTCCTTTATTTACCTTTTGGGTTTCTTTGGGATTGACTTCGTTCAATCTTTGGTTTTCCAACCATCGCCTGACGTTTGGATTGCCGAGGAAGAGGATGATGAAGTTCTGCTTGCAAAGGAAGATGCCCGTAAGGTCCCTTGC…
>GhHMGR3A
ATGGAGGCTCCCCGGCTGTATTCGACTAAACCTGTTCAATCTCTCAAGCCAACGAAGAAGATTCCTTTAGAGGAAGATCACGGTAAAGCCTCAGTCGCATTGCCGCTTCCCTTGCACCTAACGAATGCCCTGTTCTTCACCCTCTTCTTCTCGGTGGTTTATTTCCTTCTTTCCCGTTGGCGTGAGAAGATCCGTACCTCCACAGCTCTCCATGTCGTCACCTTTTCCGACATCATCGCCCTTCTCTCATTTTTCGCGTCCTTTATTTACCTTTTGGGTTTCTTTGGGATTGACTTCGTTCAATCCTTGGTTTTCCAACCATCGCCTGACGTTTGGGTTGCCGAGGACGAGGAAGACGATAATGAAGTTCTGCTCGCAAAGGAAGACACCCGTAAGGTC…
>GhHMGR4A
ATGGAGGCTCCTCGGCTGTATTCGACTAAACCTGTTCAATCTCTCAAGCCAACGAAGAAGATTCCTTTAGAGGAAGATCTCGGTAAAGCCTCCGACGCATTGCCGCTTCCCTTGTACCTAACCAATGCCCTGTTCTTCACCCTTTTCTTCTCGGTGGTTTATTTTCTTCTTTCCCGTTGGCGTGAGAAGATACGTACCTCCACACCTCTCCATGTCGTCACCTTTTCCGACATCATCGCCATTTTCTCATTTTTCGCGTCCTTTATTTACCTTTTGGGTTTCTTTGGGATTGACTTCGTTCAATCTTTGGTTTTCCAACCATCGCCTGACGTTTGGATTGCTGAGGACGAGGAAGAGGATAATGAAGTTCTGCTCGCTAAGGAAGACGCCCGTAAGGTC…
>GhHMGR5A
ATGGAGGCTTCCCGGCTGTATTCGACTAAACGAGTTCAATCTCTCAAGCCCACTAAGAAGATTCCTTTAGAGGAAGATCCCACTAAAGCCTCCGACGCATTGCCGCTTTCTTTGCATCTGACGAATGCGGTGTTCTTTACCCTCTTCTTCTCGGTGGTTTATTTCCTTCTTTCCCGTTGGCGTGAGAAGATCCGTACCTCCACGCCTCTCCATGCCGTCACCTTTTCTGAGATCATCGCGATTCTCGCGTTTTTCGCATCGTTTATTTACCTTTTGGGTTTCTTTGGGATTGACTTCGTTCAATCTTTGGTTTTCCGGCCATCGCCTGACGTTTGGATTGCCGAAGACGAGGAAGAGGAAAATGAAGTTTTGCTTGCAAAAGAGGATGCCCGTAAGGTC…
>GhHMGR6A
ATGGAGACCCACCGGCGATCTTCGACTAATTCCGTTCGATCTCACAAGCCGGCAAGGCCAATTGCTTTGGAAGATGATTCCACCAAAGCTTCTGACGCATTGCCACTTCCTTTGTATTTAACGAATGCTGTGTTCTTCACTCTCTTTTTCTCGGCGGTTTATTTCCTTCTTTGCCGTTGGCGGGAAAAGATCCGATCCTCTACGCCTCTCCATGTCGTCACCTTTTCCGAGATCGTTGCGATTCTTGCTTCCGTTGCGTCGTTTATTTACCTTTTGGGGTTCTTTGGTATCGATTTCGTTCAATCTTTGGTTCTCCGGCCATCGGCTGACGTTTGGGCTACTGAAGATGATGAAGTGGAAAGTGAAGTTTTGCTTCGTAATGAAGATGCTCGTCACGTT…
>GhHMGR7A
ATGGAGGCCCGCCGGCGATCATCGACTAAACCGGTTCAATCTCTGAAGCCAACGAAGACGGTTTCAGTAGACGAAGATCTCACCAAAGCCTCCGATGCATTACCGCTTCCTTTGCATCTATCCAATGCTGTCTTCTTCACCCTCTTCTTCTCTGCAGTTTATTTCCTTCTTTCCCATTGGCGTGAAAAGATCCGGACCTCCACGCCTCTCAGCGTCGTTACCTATTCTGAGATCATCGCCATTCTTGCCTTCGTCGCTTCCTTTATTTACCTTCTGGGATTCTTCGGGATTGACTTTGTTCAGTCTCTGATTCTCCGACCGCAGACTGAAGTTTGGAACTCTGAGGACGATGATGAGGTAGCTGATGTTTTGCTTCGTAAAGAAGATGCCCGTAAAGTC…
>GhHMGR8A
ATGGAGGCCCGCTGGAGATCGTCGGCTAAACCCGTTCAAGCTCCGAAAACAACGAAAACGGTTTCTTTTGAGGAAGTTTCCGGCAAAGCCTCCTCCTCCGAAGCATTGCCTCTCTCTTTACATCTAACGAATGCTGTGTTCTTCTCGCTGTTTTTCTCTGTGGTTTATTTTCTTCTTTCCCGTTGGCGTGAAAAGATCCGTACTTCCACGCCCCTTCACCTCGTCAACCTTTCAGAGATCGTCGCGATTTTCGCTTTTATCGCCTCGTTTGTTTATCTTTTGGGGTTCTTCGGGATTGATTTTGTTCAGTCTTTGATCCTCCGACCGTCGACTGACCTTTGGAATTCCGAGGACGAAGAGGAAAATGAAGCTTTGCTTCGTAAAGAAGATGCTCGTAAA…
>GhHMGR9A
ATGGAAGCCAGCCGGCGTTCAGCGGTTAAACCCGTTATTGTTCTCAAGCCAAGTAAGAGGTTCCCTTTAGTGGAAGATACCCCCGGCAAAGCCTCCGACGCGTTGCCTCTTCCTTTGTACCTAACGAATGCGGTGTTCTTCACGCTCTTCTTCACCGTGGTTTATTTTCTTCTATCCCGTTGGCGCGAAAAGATCCGAGCTTCAATCCCTCTCCACGCCGTCACCTTTCCCGAGATCGTCGCGATTTTCGCTTTTGTTGCATCGTTGATTTATCTTTTGGGGTTCTTCGGGATAGACTTTGTACAGTCTTTGATTATCCGGCCATCGGGTGATGTTTGGAGTGGTGAGGACTATGAAGAGGAAAATGAAGTGTTGCTTCATGAGGAAGATGCCCGTACA…
>GhHMGR1D
ATGGACGTTCGACGGCGACCTTCTAAAGCACTTCGACCAGCTCCGAAGGAGCCGTCATCCGTACCGGAACCTACTGGTGCCAAGGCATCGGATGCTCTCCCGCTCCCTCTTTACTTCACTAACGCTCTTTTCTTCACGCTTTTCTTCTCGGTGGCGTACTACCTCCTCCTTCGGTGGCGGGACAAGATCCGTAACTCTGTTCCCCTTCACGTCGTCACTTTCTCCGAACTGGCAGCTATTCTTTCCCTCATCGCCTCCTTTATATACCTCCTTGGCTTCTTCGGTATCGACTTTGTCCAGTCGTTCATTGCTCGCGCCTCCAACGAGGCCTGGGACCTTGTCGACGAAGAAGAAGGTGAGGATCATCGTCACCGGCTGATGGATTGCTCTCCTTCTATG…
>GhHMGR2D
ATGGAGGCTCACCGGCTATCTTCTACTAAACCTGTTCAATCTCTCAAGCCAACGAAAAAGATTCCTTTAGAGGAAGATACCGGTAAAGCCTCCGACGCACTGCCGCTTCCCTTGTACCTAACGAACGCCCTGTTCTTCACCCTCTTCTTCTCGGTGGTTTATTTTCTTCTTTCCCGTTGGCGTGAGAAGATCCGTACCTCCACACCTCTCCATGTCGTCACCTTTTCCGAGATCATCGCCATTCTCTCATTTTTCGCGTCCTTTATTTACCTTTTGGGTTTCTTTGGAATTGACTTCGTTCAATCTTTGGTTTTCCAACCATCGCCTGACGTTTGGATTGCCGAGGAAGTGGATGATGAAGTTCTGCTTGCAAAGGAAGAAGCCCGTAAGGTCCCTTGC…
>GhHMGR3D
ATGGAGGCTCCTCGGCTGTATTCGACTAAACCTGCTCAATCTCTCAAGCCATCGAAGAAGATTACTTTAGAGGAAGATCACGGTAAAGCCTCCGACGCATTGCCGCTTCCCTTGCACCTAACGAATGCCCTGTTCTTCACCCTCTTCTTCTCGGTGGTTTATTTTCTTCTTTCCCGTTGGCGTGAGAAGATCCGTACCTCCACACCTCTCCATGTCGTCACCTTTTCCGAGATCATCGCCATTCTCTCATTTTTAGCGTCCTTTATTTACCTTTTGGGTTTCTTTGGGATTGACTTCGTTCAATCTTTGGTTTTCCAACCATCGCCTGACGTTTGGATTGCCGAGGACGAGGAAGAGGATAATGAAGTTCTGCTCGCAAAGGAAGACGCCCGTATGGTC…
>GhHMGR4D
ATGGAGGCTCCCCGGCTGTATTCGACTAAACCTGTTCAATCTCTCAAGCCAACGAAGAAGATTCCTTTAGAGGAAGATACCGGTAAAGCCTCCGACGCTTTGCCGCTTCCCTTGTACCTAACCAATGCCCTGTTCTTCACCCTCTTCTTCTCGGTGGTTTATTTTCTTCTATCCCGTTGGCGTGAGAAGATACGTACCTCCACACCTCTCCATGTCGTCACCTTTTCCGACATCATCGCCATTCTCTCATTTCTCGCGTCCTTTATTTACCTTTTGGGTTTCTTTGGGATTGACTTCGTTCAATCTTTGGTTTTCCAATCATCGCCTGACGTTTGGATTGCCGAGGAAGAGGATGATGAAGTTCTGCTTGCAAAGGAAGATGCCCGTAAGGTCCCTTGC…
>GhHMGR5D
ATGGAGGCTCCCCGGCTGTATTCGACTAAACGAGTTCAATCTCTCAAGCCCACGAAGAAGATTCCTTTAGAGGAAGATCCCACTAAAGCCTCCGACGCATTGCCGCTTCCTTTGCATCTGACGAATGCGGTGTTCTTTACCCTCTTCTTCTCGGTGGTTTATTTCCTTCTTTCCCGTTGGCGTGAGAAGATCCGTACCTCCACGCCTCTCCATGTCGTCACCTTTTCTGAGATCATCGCGATTCTCGCGTTTTTCACATCGTTTATTTACCTTTTGGGTTTCTTTGGGCTTGACTTCGTTCAATCTTTGGTTTTCCGGCCATCGCCTGACGTTTGGATTGCCGAAGACGAGGAAGAGGAAAACGAAGTTTTGCTTGCAAAAGAGGATGCCCGTAAGGTC…
>GhHMGR6D
ATGGAGACCCACCGGCGATCTTCGACTAATTCCGTTCGGTCTCACAAGCCGGCAAGGCCAATTGCTTTGGAAGATGATTCCACCAAAGCTTCTGACGCATTGCCACTTCCTTTGTATTTAACGAATGCTGTGTTCTTCACTCTCTTTTTCTCGGCGGTTTATTTCCTTCTTTGCCGTTGGCGGGAAAAGATCCGATCCTCTACGCCTCTCCATGTCGTCACCTTTTCCGAGATCGTTGCGATTCTTGCTTCCGTTGCGTCGTTTATTTACCTTTTGGGGTTCTTTGGTATCGATTTCGTTCAATCTTTGGTTCTCCGGCCATCGGCTGACGTTTGGGCTACTGAAGATGATGAAGTGGAAAGTGAAGTTTTGCTTCGTAATGAAGATGCTCGTCACGTT…
>GhHMGR7D
ATGGAGGCCGGCCGGCGATCATCGACTAAACCGGTTCAATCTCTGAAGCCAACGAAGACGGTTTCAGTAGACGAAGATCTCACCAAAGCCTCCGATGCATTACCGCTTCCTTTGCATCTATCCAATGCTGTCTTCTTCACCCTCTTCTTCTCTGCAGTTTATTTCCTTCTTTCCCATTGGCGTGAAAAGATCCGGACATCCACGCCTCTCAGCGTCGTTACCTTTTCTGAGATCATCGCCATTCTCGCCTTCGTAGCTTCCTTTATTTACCTTCTGGGGTTCTTCGGGATTGACTTTGTTCAGTCTCTGATTCTCCGACCGCAGACTGAAGTTTGGAACTCTGAGGACGATGATGAGGTAGCTGATGTTTTGCTTCGTAAAAAAGACGCCCGTAAAGTC…
>GhHMGR8D
ATGGAGGCCCGCTGGAGATCGTCGGCTAAACCCGTTCAAGCTCCGAAAACAACGAAAACGGTTTCTTTTGAGGAAGTTTCCGGCAAAGCCTCCTCCTCCGAAGCATTGCCTCTCTCTTTACATCTAACGAATGCTGTGTTCTTCTCGCTGTTTTTCTCTGTGGTTTATTTTCTTCTTTCCCGTTGGCGTGAAAAGATCCGTACTTCCACGCCCCTTCACCTCGTCAACCTTTCAGAGATCGTCGCGATTTTCGCTTTCATCGCCTCGTTTGTTTATCTTTTGGGGTTCTTCGGGATTGATTTCGTTCATTCTTTGATCCTCCGACCGTCGACTGACCTGTGGAATTCCGAGGACGAAGAGGAAAATGAAGCTTTGCTTCGTAAAGAAGATGCTCGTAAA…
>GhHMGR9D
ATGGAAGCCAGCCGGCGTTCAGCGGTTAAACCCGTTATTGTTCTCAAGCCAAGTAAGAGGGTCCCTTTAGTGGAAGATACCACCGGCAAAGCCTCCGACGCGTTGCCTCTTCCTTTGTACCTAACGAATGCGGTGTTCTTCACGCTCTTCTTCTCCGTGGTTTATTTTCTTCTATCCCGTTGGCGCGAAAAGATCCGAGCTTCAATCCCTCTCCACGCCGTCACCTTTCCCGAGATCGTCGCGGTTTTCGCTTTGGTCGCATCGTTGATTTATCTTTTGGGGTTCTTCGGGATCGACTTTGTTCAGTCTTTGATTATGCGGCCATCGGGTGATGTTTGGAGTGGTGAGGACGATGAAGAGGGAAATGAAGTGTTGCTTCGTGAGGAAGATGCCCGTACA…
