# Supplementary material for: Genome-Wide Identification and Comparative Analysis of the 3-Hydroxy-3-methylglutaryl Coenzyme A Reductase (HMGR) Gene Family in Gossypium
Source: Molecules. 2018 Jan 24;23(2):193. doi: 10.3390/molecules23020193 (PMC6017885; doi:10.3390/molecules23020193)
Supplement: Supplementary file 1 [file molecules-23-00193-s001.zip › Supplementary Files/Table S5.xlsx]

## Sheet: Table S6
Table S5. The information of HMGS, MK, PMK and MVD genes in G. raimondii, G. arboreum and G. hirsutum.
Species	Gene name	Gene locus	Chromosome	Start	End
G. raimondii	GrHMGS1a	Gorai.003G163200	Chr03	43251375	43255184
	GrHMGS2	Gorai.004G207000	Chr04	53750818	53754952
	GrHMGS3	Gorai.008G243100	Chr08	52847645	52851867
	GrMK1	Gorai.007G342800	Chr07	56818373	56822660
	GrMK2	Gorai.007G296000	Chr07	50667650	50669380
	GrPMK	Gorai.008G223300	Chr08	50967506	50973430
	GrMVD	Gorai.013G012400	Chr13	845056	850684
G. arboreum	GaHMGS1a	Cotton_A_28410	CA_chr7	39823642	39826930
	GaHMGS2	Cotton_A_09966	CA_chr3	14653749	14657387
	GaHMGS3	Cotton_A_14432	CA_chr7	47528618	47532315
	GaMK1	Cotton_A_10981	CA_chr4	104559829	104563218
	GaMK2	Cotton_A_31457	CA_chr4	42243285	42244893
	GaPMKa	Cotton_A_07939	CA_chr6	50144699	50149992
	GaMVDa	Cotton_A_01042	CA_chr13	75051124	75055909
G. hirsutum	GhHMGS1A	Gh_A03G2022	scaffold506_A03	110575	113867
	GhHMGS1D	Gh_D03G1490	D03	43927505	43930805
	GhHMGS2Aa	Gh_A08G1603	A08	94669952	94673589
	GhHMGS2D	Gh_D08G1914	D08	57075372	57079098
	GhHMGS3A	Gh_A12G2052	A12	83426857	83430548
	GhHMGS3D	Gh_D12G2230	D12	55460234	55463932
	GhMK1A	Gh_A11G2645	A11	88104855	88108243
	GhMK1D	Gh_D11G3362	scaffold4490_D11	165633	169038
	GhPMKAa	Gh_A12G1870	A12	81273376	81278668
	GhPMKDa	Gh_D12G2044	D12	53407561	53412852
	GhMVDA	Gh_A13G0092	A13	1131545	1136260
	GhMVDDa	Gh_D13G0107	D13	1105732	1110490
a The coding sequences of genes are re-annotated.
